# Supplementary material for: Immunogenicity of monovalent and multivalent subunit vaccines against SARS-CoV-2 variants in mice with divergent vaccination history
Source: Microbiol Spectr. 2025 Jul 17;13(8):e02907-24. doi: 10.1128/spectrum.02907-24 (PMC12323355; doi:10.1128/spectrum.02907-24)
Supplement: Data Set S1 — Raw data for NAT50. [file spectrum.02907-24-s0001.xlsx]

## Sheet: Figure 1B
	D614G×2+Booster×1						D614G×2+Booster×2
Beta S-Trimer	10102	91518	54854	52646	1159	60165	10017	21480	20996	60882	1546	48168
BA.5 S-Trimer	5010	102481	92388	90072	77727	5057	5957	85369	71161	25090	87451	12503
BQ.1.1 S-Trimer	5969	112980	2299	5568	106426	17615	12174	53769	5185	7562	23492	4641
XBB.1 S-Trimer	4600	17970	13530	37822	8975	69014	7242	8358	3275	21345	6927	109596

## Sheet: Figure 1C
	D614G×2+Booster×1						D614G×2+Booster×2
Beta S-Trimer	61414	67586	57145	76394	1763	51045	34082	18750	19924	57854	4328	123060
BA.5 S-Trimer	5904	140411	77588	110602	115209	7005	5494	83830	22589	17535	18830	5284
BQ.1.1 S-Trimer	4099	4510	1723	8122	6860	1320	1232	1810	922	6501	31410	2628
XBB.1 S-Trimer	4953	9129	4437	38455	4063	14882	5050	6886	895	42289	3657	37032

## Sheet: Figure 1D
	D614G×2+Booster×1						D614G×2+Booster×2
Beta S-Trimer	775	4660	5121	13379	177	45980	215	1658	2997	1032	60	7397
BA.5 S-Trimer	5968	46808	90813	13460	61386	13355	103825	106693	110790	41206	119823	105787
BQ.1.1 S-Trimer	824	6701	454	5684	3754	2653	2460	61558	12406	77776	39978	76173
XBB.1 S-Trimer	1221	886	300	23808	598	1368	14703	29208	10539	18579	4099	37714

## Sheet: Figure 1E
	D614G×2+Booster×1						D614G×2+Booster×2
Beta S-Trimer		60	60	60	60	60	60	60	60	60	60	562
BA.5 S-Trimer	175	482	1706	682	448	60	38626	14658	49318	8464	19135	18090
BQ.1.1 S-Trimer	482	975	60	1622	821	386	1621	11632	8782	40739	17991	12094
XBB.1 S-Trimer	60	60	60	195	60	189	6524	10366	2948	5083	2997	9506

## Sheet: Figure 1F
	D614G×2+Booster×1						D614G×2+Booster×2
Beta S-Trimer	145	60	60	60	60	127	60	60	60	60	60	283
BA.5 S-Trimer	60	309	412	60	60	60	2559	7356	866	396	4415	438
BQ.1.1 S-Trimer	60	121	60	676	255	223	518	2377	3678	3909	1228	1529
XBB.1 S-Trimer	202	266	60	192	343	221	17186	50951	11209	21734	20952	84380

## Sheet: Figure 2B
	D614G×2+Booster×1						D614G×2+BA.5+Booster×1
Beta S-Trimer	10102	91518	54854	52646	1159	60165	68301	98142	100221	27832	48399	119658
BA.5 S-Trimer	5010	102481	92388	90072	77727	5057	56508	53968	105337	82618	95563	113824
BQ.1.1 S-Trimer	5969	112980	2299	5568	106426	17615	37886	17568	9683	8730	27643	92407
XBB.1 S-Trimer	4600	17970	13530	37822	8975	69014	34718	27671	131499	57854	11086	24427

## Sheet: Figure 2C
	D614G×2+Booster×1						D614G×2+BA.5+Booster×1
Beta S-Trimer	61414	67586	57145	76394	1763	51045	129302	135874	122842	94307	31488	84875
BA.5 S-Trimer	5904	140411	77588	110602	115209	7005	24967	35906	32677	28487	49732	92753
BQ.1.1 S-Trimer	4099	4510	1723	8122	6860	1320	33377	21821	8923	3985	19166	52846
XBB.1 S-Trimer	4953	9129	4437	38455	4063	14882	9212	50248	28816	101643	29434	19409

## Sheet: Figure 2D
	D614G×2+Booster×1						D614G×2+BA.5+Booster×1
Beta S-Trimer	775	4660	5121	13379	177	45980	38218	25359	16001	5653	16498	36825
BA.5 S-Trimer	5968	46808	90813	13460	61386	13355	102271	71059	112174	130800	64979	83421
BQ.1.1 S-Trimer	824	6701	454	5684	3754	2653	114903	141067	49919	16546	142624	100358
XBB.1 S-Trimer	1221	886	300	23808	598	1368	72803	51380	17676	40628	20921	46719

## Sheet: Figure 2E
	D614G×2+Booster×1						D614G×2+BA.5+Booster×1
Beta S-Trimer	285	60	60	60	60	60	5833	1683	4460	1026	1266	8018
BA.5 S-Trimer	175	482	1706	682	448	60	38285	9449	8550	34497	11451	7295
BQ.1.1 S-Trimer	482	975	60	1622	821	386	66599	109462	40669	6294	84040	14581
XBB.1 S-Trimer	60	60	60	195	60	189	38050	10783	7405	8991	2620	13808

## Sheet: Figure 2F
	D614G×2+Booster×1						D614G×2+BA.5+Booster×1
Beta S-Trimer	145	60	60	60	60	127	663	401	139	459	491	718
BA.5 S-Trimer	60	309	412	60	60	60	901	720	735	7513	3434	2187
BQ.1.1 S-Trimer	60	121	60	676	255	223	1331	6226	635	60	3511	1336
XBB.1 S-Trimer	202	266	60	192	343	221	8274	441	1904	25679	3136	5681

[truncated: 20 more sheets: Figure 3B, Figure 3C, Figure 3D, Figure 3E, Figure 3F, Figure 4B, Figure 4C, Figure 4D, Figure 5B, Figure 6A, Figure 6B, Figure 6C, Figure S1 B, Figure S2 B, Figure S3 B, Figure S3 C, Figure S4 A, Figure S4 B, Figure S4 C, Figure S4 D]
